# Supplementary material for: Histopathological and Molecular Study of Pacific Oyster Tissues Provides Insights into V. aestuarianus Infection Related to Oyster Mortality
Source: Pathogens. 2020 Jun 20;9(6):492. doi: 10.3390/pathogens9060492 (PMC7350300; doi:10.3390/pathogens9060492)
Supplement: Supplementary file 1 [file pathogens-09-00492-s001.zip]

Archive with 1 entries (1 files):
- pathogens-831171-SI.pdf
